# Supplementary material for: SP-D attenuates LPS-induced formation of human neutrophil extracellular traps (NETs), protecting pulmonary surfactant inactivation by NETs
Source: Commun Biol. 2019 Dec 16;2:470. doi: 10.1038/s42003-019-0662-5 (PMC6915734; doi:10.1038/s42003-019-0662-5)
Supplement: Supplementary file 3 — Supplementary Data 1 [file 42003_2019_662_MOESM3_ESM.xlsx]

## Sheet: Figure 1
FIGURE 1B
	Time (min)	% DNA release
		Control	LPS 2 µg/ml	LPS 4 µg/ml	LPS 5 µg/ml	LPS 10 µg/ml	LPS 20 µg/ml
	0	0	1.62	0.81	0.81	0.81	0.81
	30	-0.14	1.47	6.12	16.34	37.4	50.94
	60	0.85	2.47	8.9	24.35	51.76	64.65
	90	1.91	3.22	12.46	36.01	60.78	70
	120	2	4.72	16.67	47.68	70.8	77.93
	150	1.77	6.06	21.66	55.54	77.26	82.32
	180	2.69	8.81	29.52	68.14	78.03	79.74
	210	3.43	13.26	34.29	69.99	82.68	85.03
	240	4.56	17.63	34.29	69.99	77.69	79.81
FIGURE 1C
	Time (min)	% DNA release
		Control			LPS 5 μg/mL			LPS 5 μg/ml + SP-D 10 μg/mL			LPS 5 μg/ml + SP-D 20 μg/mL			LPS 5 μg/ml + SP-D 40 μg/mL
		R1	R2	R3	R1	R2	R3	R1	R2	R3	R1	R2	R3	R1	R2	R3
	0	0	0	2.19	0	0	2.19	1.18	-0.75	5.93	4.65	0.66	5.42	0	0	2.19
	30	0.61	-5.01	2.19	4.39	-0.5	5.82	2.01	-2.1	5.93	4.29	2.74	5.42	2.38	3.86	14.89
	60	3.77	-3.92	2.86	12.56	11.1	9.59	5.41	11.95	14.41	6.78	2.24	3.04	4.42	3.87	11.18
	90	7.73	-3.23	2.63	24.52	22.94	18.88	13.47	21	22	12.09	5.08	7.81	7.84	6.66	12.05
	120	11.03	-2.96	0.36	39.09	40.45	35.11	23.93	31.74	35.27	21.37	13.83	18.9	11.76	11.23	18.9
	150	13.4	-3.39	-0.12	50.1	57.42	55.83	36.72	42.17	52.28	33.26	24.59	32.82	18.34	19.93	27.81
	180	15.72	-1.27	2.57	61.21	70.81	66.52	43.77	51.18	63.25	40.77	34.66	44.08	23.76	29.83	35.73
	210	18.55	0.58	6.07	66.17	78.03	73.84	47.44	57.5	70.85	45.65	40.7	51.32	28.4	36.31	42.15
	240	20.77	3.53	5.98	68.9	81.08	74.68	51.76	61.88	73.84	51.08	44.9	55.36	33.43	41.19	44.47
FIGURE 1D
	% DNA release
	LPS 0 μg/mL + SP-D 0 μg/mL			LPS 5 μg/mL + SP-D 0 μg/mL			LPS 5 μg/mL + SP-D 10 μg/mL			LPS 5 μg/mL + SP-D 20 μg/mL			LPS 5 μg/mL + SP-D 40 μg/mL
	R1	R2	R3	R1	R2	R3	R1	R2	R3	R1	R2	R3	R1	R2	R3
	20.77	3.53	5.98	68.9	81.08	74.68	51.76	61.88	73.84	51.08	44.9	55.36	33.43	41.19	44.47

## Sheet: Figure 4
FIGURE 4B-C
		% CitH3
	Group	WT LPS	KO LPS	No signal for WT PBS and KO PBS groups
	Mouse samples	15.92	22.86
		24.64	78.03
		34.11	98.61
		61.04	95.92
		27.78	51.32
		28.08	28.26
		0	100
FIGURE 4D
		DNA concetration (µg/mL)
	Group	WT PBS	KO PBS	WT LPS	KO LPS
	Mouse samples	0.334576	0.495159	1.86048	1.05268
		0.177006	1.27382	1.14007	1.52252
		0.182316	0.82063	0.940027	3.31405
		0.385664	0.45713	1.0864	2.95959
		0.248902	0.231682	1.75643	3.84832
		0.0693765		1.40671	1.35576
		0.0683719		0.776144	1.49324
					2.72366
FIGURE 4E
		Protein concetration (µg/mL)
	Group	WT PBS	KO PBS	WT LPS	KO LPS
	Mouse samples	212.13	461.2	505.32	466.19
		401.56	451.03	416.12	268.23
		385.27	576.42	692.25	454.39
		228.42	194.81	353.73	431.64
			265.05	443.1	774.04
			169.04	407.25	785.15
				311.5	596.93
					473.09
FIGURE 4F
		NE-DNA concetration (µg/mL)
	Group	WT PBS	KO PBS	WT LPS	KO LPS
	Mouse samples	3.8647	3.81176	17.2588	14.0294
		1.95882	5.34705	2.38235	16.4117
		0.105882	5.45293	3.07058	17.7353
				1.95882	14.8235
				3.49411	15.7706

## Sheet: Figure 6
Cycle 1 - 𝛾(min)
	Group	WT PBS		WT LPS		KO PBS		KO LPS
		𝛾 (mN/m) (Average 3 replicates)	SD	𝛾 (mN/m) (Average 3 replicates)	SD	𝛾 (mN/m) (Average 3 replicates)	SD	𝛾 (mN/m) (Average 3 replicates)	SD
	Mouse Samples	0.916267	0.19378	0.892433	0.147842	2.13315	0.481045	4.44023	3.64814
		1.6873	0.536075	10.8256	5.16449	2.07883	0.674318	16.6108	0.288702
		13.6778	4.47844	1.03093	0.260754	1.81175	0.551897	16.1295	0.533391
		1.7099	0.759574	0.947967	0.357861	1.2413	0.128557	2.1086	0.489778
		1.57573	0.343577	1.20487	0.164617	1.57283	0.144924	1.67457	0.330546
		2.3302	1.43209	1.10983	0.0993766	2.76897	2.47221	14.3522	6.44773
		1.04717	0.409527	1.18947	0.181604	1.0468	0.119308	3.5269	2.56973
				4.5978	3.83713			4.8938	2.61538
				1.12773	0.408162			8.0066	8.6581
								16.7787	0.09751
								11.7364	5.52435
Cycle 1 - 𝛾(max)
	Group	WT PBS		WT LPS		KO PBS		KO LPS
		𝛾 (mN/m) (Average 3 replicates)	SD	𝛾 (mN/m) (Average 3 replicates)	SD	𝛾 (mN/m) (Average 3 replicates)	SD	𝛾 (mN/m) (Average 3 replicates)	SD
	Mouse Samples	30.8187	1.3885	31.7395	2.56626	32.5857	0.0163342	35.5465	1.99588
		29.1902	0.607178	28.9611	1.66618	29.5402	0.249795	28.8304	2.44587
		28.405	2.5415	29.8923	0.246588	31.6486	1.95093	28.9051	1.72973
		29.7998	0.820315	27.3667	3.16819	30.559	0.90921	30.0696	0.225216
		30.2308	0.890896	29.4819	1.55612	30.7029	0.572534	31.0741	0.302933
		28.3307	0.136181	31.1628	0.844333	31.4591	0.322096	47.2476	6.60786
		28.4011	1.9002	29.9122	2.16483	32.6829	1.99848	41.5296	5.53038
				31.2247	0.744648			30.9141	1.62549
				31.5999	0.607442			34.9517	4.53298
								52.8317	4.58
								29.7799	1.77004
Cycle 20 - 𝛾(min)
	Group	WT PBS		WT LPS		KO PBS		KO LPS
		𝛾 (mN/m) (Average 3 replicates)	SD	𝛾 (mN/m) (Average 3 replicates)	SD	𝛾 (mN/m) (Average 3 replicates)	SD	𝛾 (mN/m) (Average 3 replicates)	SD
	Mouse Samples	0.471933	0.0389058	0.499767	0.0407782	1.4894	1.38876	18.3853	0.021993
		0.499267	0.0562695	13.1448	8.37455	0.82595	0.11844	17.2034	0.36056
		14.7678	4.5221	0.6331	0.109751	0.978025	0.266301	16.9707	0.466785
		1.0568	0.69848	0.601633	0.0330269	0.591733	0.0506361	16.4916	1.02999
		0.942633	0.174536	0.7162	0.139535	0.6235	0.10046	0.706533	0.274106
		0.4829	0.0681868	0.5106	0.0983787	1.50887	1.03594	18.4534	0.69885
		0.559767	0.154384	0.592667	0.0750723	0.7766	0.033804	17.8246	1.15172
				0.733475	0.381464			1.83133	1.34149
				0.6019	0.060124			16.3721	1.07282
								17.6411	0.130108
								16.8952	0.631565
Cycle 20 - 𝛾(max)
	Group	WT PBS		WT LPS		KO PBS		KO LPS
		𝛾 (mN/m) (Average 3 replicates)	SD	𝛾 (mN/m) (Average 3 replicates)	SD	𝛾 (mN/m) (Average 3 replicates)	SD	𝛾 (mN/m) (Average 3 replicates)	SD
	Mouse Samples	30.3449	2.02005	30.8	0.20708	33.4246	0.310915	63.7339	2.43705
		28.5128	2.12469	34.5357	6.04791	30.6814	1.40403	33.0449	2.09643
		37.7187	6.35565	29.1478	2.36918	32.5308	1.38217	43.7284	14.2487
		33.2102	4.43356	26.5466	1.69111	28.4493	2.19824	40.2466	3.31116
		32.9458	4.21325	28.0187	0.319762	28.6401	1.2371	31.3939	2.00772
		27.0533	1.8731	29.4926	1.21406	36.0933	8.0651	67.7191	2.99825
		27.6952	0.640955	28.2242	1.11888	31.5603	1.78264	60.1487	9.01515
				30.1137	0.858668			31.9664	1.70434
				31.3366	1.8622			58.9581	2.01603
								66.0763	0.431335
								45.6127	6.16169

## Sheet: Figure 7
FIGURE 6A
	SP-A	% Relative Intensity					SP-B	% Relative Intensity					SP-C	% Relative Intensity
	Group	WT PBS	WT LPS	KO PBS	KO LPS		Group	WT PBS	WT LPS	KO PBS	KO LPS		Group	WT PBS	WT LPS	KO PBS	KO LPS
	Mouse samples	100	83	63	68.97		Mouse samples	100	76.74	72	77		Mouse samples	62.1194	34.5695	30.5614	55.3215
		101	95	43	55.13			93.48	58.5	100	64			95.2861	43.5535	28.3023	30.3506
		98	100	36	33.96			71.72	22.93	70	33			100	43.2237	30.5028	20.8967
		63	100	66	45.91			97.78	51.53	55	74			91.1757	62.8706	47.2582	41.2649
		79	85	46	28.78				68.05	73	34			71.9278	64.4383	36.7304	21.6953
		88	83	25	18.74				75.82		99			59.0201	57.4921		41.5002
		90	79		76.53				46.31		96			61.8303	66.4878		40.2335
		81	59		50.89				48.2		100			81.4209	52.0378		54.9523
FIGURE 6C
		%Chol:PC
	Group	WT PBS	KO PBS	WT LPS	KO LPS
	Mouse samples	2.307	3.443	2.468	2.537
		2.122	3.856	1.782	3.851
		2.558	3.8	1.694	3.047
		2.602		1.78	3.792
				1.991	3.547
				2.418
	Raw data							7
	Mice	Instilled	Cholesterol concentration (mg/ml)	PC concentration (mg/ml)	% Chol:PC
	WT	PBS	0.37	15.84	2.31
	WT	PBS	0.27	12.94	2.12
	WT	PBS	0.31	12.29	2.56
	WT	PBS	0.23	9.00	2.60
	WT	LPS	0.35	14.27	2.47
	WT	LPS	0.21	11.91	1.78
	WT	LPS	0.19	11.04	1.69
	WT	LPS	0.19	10.81	1.78
	WT	LPS	0.20	9.83	1.99
	WT	LPS	0.32	13.19	2.42
	KO	PBS	0.55	15.89	3.44
	KO	PBS	0.30	7.83	3.86
	KO	PBS	0.62	16.43	3.80
	KO	LPS	0.32	12.69	2.54
	KO	LPS	0.57	14.74	3.85
	KO	LPS	0.40	13.09	3.05
	KO	LPS	0.54	14.3	3.79
	KO	LPS	0.64	17.95	3.55

## Sheet: Figure 8
Initial adsorption
		𝛾 (mN/m)
	Time (seconds)	Organic Extract	NETS	NETs + SP-D
	0	62.4985	63.4097	68.8921
	1	54.9423	65.9055	62.36
	5	45.1838	58.5243	57.0721
	20	42.6142	52.2293	53.5575
	60	24.2817	50.9454	51.0242
	180	22.6747	50.2785	38.842
	300	22.0486	48.8227	23.9678
Dynamic cycles
	OE							NETs							NETs + SP-D
	Cycle 1		Cycle 10		Cycle 20			Cycle 1		Cycle 10		Cycle 20			Cycle 1		Cycle 10		Cycle 20
	Relative Area	𝛾 (mN/m)	Relative Area	𝛾 (mN/m)	Relative Area	𝛾 (mN/m)		Relative Area	𝛾 (mN/m)	Relative Area	𝛾 (mN/m)	Relative Area	𝛾 (mN/m)		Relative Area	𝛾 (mN/m)	Relative Area	𝛾 (mN/m)	Relative Area	𝛾 (mN/m)
	1	27.4361	0.9978	27.5197	0.9986	29.5668		1	28.2105	1	45.8045	0.9958	48.7614		1	24.2589	0.9952	27.3543	0.9962	29.0475
	0.9893	25.0055	0.9861	24.281	0.9831	25.867		0.9851	26.0185	0.9656	41.7771	0.9786	46.5896		0.9857	22.3896	0.9736	23.7182	0.9743	25.7696
	0.9758	23.2862	0.9811	23.7996	0.9705	24.8831		0.9648	24.5498	0.9449	38.5735	0.9498	43.3217		0.9737	21.0707	0.9594	21.3688	0.9581	22.2737
	0.9667	20.9351	0.9434	17.6521	0.9473	20.1301		0.9099	21.4119	0.8847	28.7374	0.905	37.4149		0.9477	18.6216	0.9336	16.2804	0.9374	18.7905
	0.9339	14.8848	0.9189	12.357	0.9211	14.4015		0.8147	20.227	0.8045	21.3402	0.8385	27.8257		0.9086	13.515	0.8978	10.7991	0.9046	13.1021
	0.9056	9.7593	0.896	7.8911	0.893	9.3944		0.7206	18.1967	0.7013	18.8504	0.7567	20.814		0.8787	9.0151	0.884	6.847	0.8836	8.3308
	0.8904	6.1713	0.8835	4.7776	0.8759	5.714		0.6205	14.6855	0.6021	13.9288	0.6527	17.4205		0.8594	5.6248	0.8697	3.8612	0.8643	4.941
	0.8805	3.5098	0.8803	2.7362	0.8731	3.3068		0.5536	8.485	0.5495	5.2593	0.5728	9.2062		0.8482	3.3085	0.8601	2.1116	0.8553	2.7968
	0.8753	2.3298	0.8654	2.3286	0.8627	2.2735		0.4825	5.9645	0.523	4.2428	0.5446	3.6314		0.8392	1.956	0.8538	1.8041	0.8498	1.8539
	0.8693	2.6756	0.8583	2.6148	0.8546	2.4984		0.4803	7.1736	0.5184	5.8599	0.5333	3.7052		0.8317	2.0591	0.8615	2.0589	0.8588	2.0593
	0.8604	2.7349	0.8515	3.238	0.8493	2.6146		0.4824	8.9816	0.5238	8.137	0.5306	4.5676		0.8358	2.2746	0.8653	2.797	0.8495	2.3292
	0.8508	3.507	0.8576	4.6957	0.8429	3.5753		0.5011	16.9747	0.5633	21.3899	0.5427	9.7495		0.8407	3.442	0.8695	4.9409	0.8596	3.8609
	0.8522	5.4491	0.8696	8.0107	0.8491	6.1743		0.5678	31.5611	0.6459	32.2632	0.5938	24.7797		0.8457	5.8943	0.8779	8.2238	0.8683	6.5529
	0.8741	9.0439	0.8932	12.705	0.8735	10.0398		0.6708	32.8529	0.7497	34.9241	0.6848	32.1589		0.8594	9.8868	0.904	12.9627	0.8839	10.6708
	0.8991	14.2932	0.9252	18.1363	0.8989	15.3314		0.7616	35.1232	0.8446	39.8367	0.783	36.6155		0.8805	14.9051	0.9344	18.6348	0.9107	15.9608
	0.9361	20.6607	0.9714	25.2158	0.9337	21.6044		0.8485	36.9253	0.9282	45.1824	0.8697	42.0302		0.9189	20.9351	0.9766	25.5523	0.9519	22.0748
	0.9805	27.3498	1	28.704	0.9833	28.5028		0.9311	39.5384	0.9982	48.6536	0.9518	47.6489		0.9592	27.6351	1	28.493	0.9924	28.7842
	0.9945	28.0912	0.9981	26.9318	0.9986	29.5668		0.963	40.0337	0.9998	46.8996	0.9944	49.4036		0.9703	28.4057	0.9929	26.8003	0.9962	29.0475
	0.9826	25.336	0.9809	24.3242	1	29.2343		0.9481	36.9211	0.9682	42.698	0.9998	49.1828		0.9515	25.1746	0.9736	23.7182	1	29.3125
	0.9706	23.3256	0.9764	22.8209	0.9976	28.6427		0.9236	32.7037	0.9474	39.4303	1	48.0254		0.945	23.1525	0.9545	20.9351	0.9976	28.7246
	0.9592	20.5227		@???	0.9976	28.6427		0.8935	28.0161		@???	0.9987	47.5097		0.9203	18.7437		@???	0.9964	28.4346
		@???							@???							@???
