# Supplementary material for: SP-D attenuates LPS-induced formation of human neutrophil extracellular traps (NETs), protecting pulmonary surfactant inactivation by NETs
Source: Commun Biol. 2019 Dec 16;2:470. doi: 10.1038/s42003-019-0662-5 (PMC6915734; doi:10.1038/s42003-019-0662-5)
Supplement: Supplementary file 4 — Supplementary Data 2 [file 42003_2019_662_MOESM4_ESM.xlsx]

## Sheet: Suppl.Fig2
Supplementary Figure 2
		Time 240 min	% DNA release
		Control	20.77	3.53	5.98
		LPS 5 μg/ml + SP-D 10 μg/ml	33.43	41.19	44.47
		LPS 5 μg/ml + SP-D 20 μg/ml	51.08	44.9	55.36
		LPS 5 μg/ml + SP-D 40 μg/ml	51.76	61.88	73.84
		LPS 5 μg/ml	68.9	81.08	74.68

## Sheet: Suppl.Fig3
Supplementary Figure 3
		Time (min)	% DNA release
			Control		LPS 5 μg/ml		LPS 5 μg/ml + SP-D 5 μg/ml		LPS 5 μg/ml + SP-D 10 μg/ml		Pre-Mixed LPS 5 μg/ml + SP-D 10 μg/ml
			R1	R2	R1	R2	R1	R2	R1	R2	R1	R2
		0	0	0	3.55	1.47	1.9	0.65	3.95	0.25	3.95	2.49
		30	2.96	0.05	11.1	10.02	9.48	6.68	7.24	5.58	5.81	2.13
		60	2.64	-0.75	66.03	70	39.19	60.39	26.04	53.24	4.45	1.64
		90	3.23	0.51	86.87	83.12	61.62	73.63	43.65	71.04	4.7	3.66
		120	5.57	0.77	95.34	86.41	82.64	78.65	66.45	77.89	10.23	7.12
		150	9.62	2.47	98.76	89.28	89.8	81.37	74.25	82.43	17	15.93
		180	12.72	4.75	99.64	90	91.33	82.64	77.53	84.82	23.95	26.88
		210	17.81	6.21	98.68	90.92	91.64	84.59	79.92	86.55	31.04	36.93
		240	23.09	9.17	99.22	89.7	92.37	83.92	81.18	85.62	36.91	47.6

## Sheet: Suppl.Fig4
Supplementary Figure 4A
		Time (min)	% DNA Release
			Control			SP-D 20 μg/mL			SP-D buffer			SP-D buffer + Ca2+			LPS			LPS + Ca2+
			R1	R2	R3	R1	R2	R3	R1	R2	R3	R1	R2	R3	R1	R2	R3	R1	R2	R3
		0	0	0	2.19	0.59	-0.5	3.49	-2.28	-0.39	6.19	1.32	3.65	3.32	4.99	1.74	5.82	0.67	-0.67	1.39
		30	0.61	-5.01	2.19	1.19	-0.74	3.49	0.38	-2.07	6.19	4.28	2.31	3.32	4.39	-0.5	5.82	3.17	-2.87	1.39
		60	3.77	-3.92	2.86	2.85	-0.13	3.61	4.19	1.15	9.53	10.45	18.57	14.54	12.56	11.1	9.59	8.67	8.94	12.44
		90	7.73	-3.23	2.63	5.44	0.66	3.73	11.82	19.26	24.58	24.26	35.2	34.1	24.52	22.94	18.88	21.91	20.38	27.25
		120	11.03	-2.96	0.36	7.32	-0.17	3.28	23.47	44.83	44.46	37.65	48.6	52.76	39.09	40.45	35.11	32.3	36.02	45.05
		150	13.4	-3.39	-0.12	9.96	1.36	3.66	37.34	63.14	63.22	47.13	60.18	70.04	50.1	57.42	55.83	44.29	53.71	61.49
		180	15.72	-1.27	2.57	11.43	1.72	5.26	45.38	73.5	72.96	52.89	69.69	79.99	61.21	70.81	66.52	50.28	67.81	69.85
		210	18.55	0.58	6.07	13.33	3.17	6.49	50.59	79.88	79.31	54.99	90.3	84.56	66.17	78.03	73.84	54.53	77.15	76.12
		240	20.77	3.53	5.98	15.3	5.06	7.39	55.21	71.02	79.47	59.63	77.91	89.11	68.9	81.08	74.68	57.41	81.84	76.22
Supplementary Figure 4B
		Time (min)	% DNA release
			Control	PMA	PMA + SP-D 10 μg/mL	PMA + SP-D 20 μg/mL	PMA + SP-D 40 μg/mL
		0	0	-0.12	0.03	-1.03	0.03
		30	-1.33	-1.06	-1.74	-1.67	2.77
		60	-0.76	-0.5	-2.16	-1.11	2.41
		90	0.5	20	16.64	13.3	15.01
		120	2.03	43.56	39.6	33.56	32.78
		150	5.82	79.4	80.11	71.21	68.45
		180	10.51	93.08	98.33	91.96	89.45
		210	15.01	97.6	105.16	98.8	97.61
		240	16.37	92.94	100.4	95.25	93.74
Supplementary Figure 4C
		Time (min)	% DNA release
			Control	Ionomycin (Io)	Io + SP-D 10 μg/mL	Io + SP-D 20 μg/mL	Io + SP-D 40 μg/mL
		0	0	-4.34	1.8	0	2.56
		30	-1.33	-3.38	-1.05	2.94	1.52
		60	-0.76	-0.24	0.27	4.21	2.6
		90	0.5	10.85	13.09	17.81	12.13
		120	2.03	16.91	20.49	28.33	19.82
		150	5.82	29.12	32.99	43.52	32.98
		180	10.51	37.71	42	54.12	42.77
		210	15.01	43.43	47.34	60.32	49.19
		240	16.37	43.07	46.24	59.27	49.43

## Sheet: Suppl.Fig8
Supplementary Figure 8A
	Group	WT PBS		WT LPS		KO PBS		KO LPS
		𝛾 (mN/m) (Average 3 replicates)	SD	𝛾 (mN/m) (Average 3 replicates)	SD	𝛾 (mN/m) (Average 3 replicates)	SD	𝛾 (mN/m) (Average 3 replicates)	SD
	Mouse Samples	20.6034	0.982477	20.714	0.295992	21.9521	0.157331	21.0746	0.929942
		20.9468	0.602416	21.2356	0.36638	20.2322	1.28786	21.1492	0.423695
		20.7893	0.51608	20.6022	0.512859	20.2066	0.529597	20.4132	0.0414503
		20.4114	0.49943	20.1087	1.16143	19.8065	0.674958	20.0731	0.471225
		20.468	0.514	19.9759	1.08725	20.6674	1.1714	19.9583	1.09001
		19.9708	0.484693	20.9139	1.18079	21.0869	0.876821	27.7664	9.5699
		20.1077	0.679588	21.1357	0.451441	21.7198	0.850016	21.723	0.181918
				20.3598	0.436384			20.4759	1.47688
				20.2397	1.12029			18.7355	0
								21.1593	0.0292035
								19.9618	1.39738

## Sheet: Suppl.Fig9
WT PBS
			Mouse samples								Mouse 1															Mouse 2															Mouse 3
		Time (seconds)	1	2	3	4	5	6	7		Cycle 1		Cycle 2		Cycle 3		Cycle 10		Cycle 11		Cycle 12		Cycle 20			Cycle 1		Cycle 2		Cycle 3		Cycle 10		Cycle 11		Cycle 12		Cycle 20			Cycle 1		Cycle 2		Cycle 3		Cycle 10		Cycle 11
			𝛾 (mN/m)								Relative area	𝛾 (mN/m)	Relative area	𝛾 (mN/m)	Relative area	𝛾 (mN/m)	Relative area	𝛾 (mN/m)	Relative area	𝛾 (mN/m)	Relative area	𝛾 (mN/m)	Relative area	𝛾 (mN/m)		Relative area	𝛾 (mN/m)	Relative area	𝛾 (mN/m)	Relative area	𝛾 (mN/m)	Relative area	𝛾 (mN/m)	Relative area	𝛾 (mN/m)	Relative area	𝛾 (mN/m)	Relative area	𝛾 (mN/m)		Relative area	𝛾 (mN/m)	Relative area	𝛾 (mN/m)	Relative area	𝛾 (mN/m)	Relative area	𝛾 (mN/m)	Relative area
		0	69.2777	70.4196	61.43	68.8921	69.034	62.6199	63.7545		1	23.7075	1	26.7232	1	27.344	1	28.9893	0.9962	28.643	0.999	28.5706	1	29.3509		1	23.061	1	26.3176	0.9954	26.8994	1	28.9915	1	28.926	1	28.0717	0.9998	30.922		1	20.8121	1	23.5812	1	23.079	1	26.9318	1
		1	65.9757	72.394	56.9093	61.2071	24.2501	30.406	62.5796		0.9752	19.5147	0.9653	20.7826	0.9758	22.1991	0.9813	24.0921	0.9738	23.0379	0.9769	22.473	0.9869	24.3904		0.9677	20.4356	0.9737	23.0364	0.9668	23.0569	0.9862	23.9479	0.9759	23.4682	0.9744	23.0161	0.9883	26.0968		0.9665	19.035	0.9651	20.9198	0.9648	20.9198	0.987	21.3214	0.9803
		5	22.0841	22.7639	55.8907	57.0721	21.9724	20.3153	24.8662		0.9589	17.68	0.9564	19.6632	0.9507	18.1441	0.962	19.2806	0.9578	17.9806	0.9579	17.9676	0.9654	19.1455		0.9372	20.1592	0.9305	20.8942	0.9264	20.8942	0.9663	21.5868	0.944	19.8428	0.9332	17.7961	0.9665	22.0545		0.9268	17.9795	0.9008	18.2087	0.8856	16.48	0.9551	16.6465	0.9402
		20	21.3083	22.295	21.7818	54.6513	21.5653	19.6332	20.7173		0.9306	13.3977	0.92	13.8661	0.9308	11.6279	0.9436	12.3191	0.9272	9.6883	0.9362	10.0641	0.9495	11.5388		0.8446	13.0983	0.8009	17.2561	0.795	17.2709	0.8857	12.6067	0.88	10.1861	0.8756	7.6884	0.8804	12.1559		0.8053	14.1487	0.7808	14.1322	0.8128	9.2089	0.9068	7.7798	0.904
		60	21.2511	21.9007	21.4579	21.3083	20.7801	19.0281	20.3593		0.8849	5.0219	0.8906	5.1061	0.9053	3.7112	0.91	4.6142	0.9091	4.1505	0.9191	4.4574	0.9156	4.5362		0.7916	5.718	0.7256	7.548	0.7218	6.4981	0.8556	5.2761	0.851	3.785	0.8548	2.6126	0.8569	5.5373		0.6951	9.3213	0.7266	5.2806	0.783	3.2323	0.8945	3.1765	0.8924
		180	20.6207	21.7818	20.5144	21.0454	20.4592	19.0281	20.0583		0.861	2.1058	0.8886	1.848	0.8925	1.2564	0.9139	1.7043	0.9106	1.6569	0.9039	1.385	0.9088	2.0042		0.7425	1.7959	0.696	2.2568	0.7078	2.2036	0.837	1.4282	0.8445	1.2171	0.85	0.877	0.8309	1.2574		0.6429	3.4227	0.7063	1.793	0.7724	1.0959	0.8905	1.0615	0.8856
		300	20.5672	21.7234	20.7173	20.9335	20.4592	19.3283	20.0583		0.8302	1.2145	0.8703	1.1346	0.8945	1.4269	0.9081	1.1764	0.9013	1.0213	0.9076	1.1369	0.9112	0.809		0.7135	1.0934	0.6779	1.3328	0.6985	1.2922	0.8331	0.6192	0.8442	0.711	0.8468	0.5067	0.8269	0.5065		0.5963	2.3063	0.6893	1.293	0.7611	1.0194	0.8865	0.5626	0.8918
											0.8052	1.5133	0.8599	1.748	0.8695	1.7005	0.9017	1.4282	0.8977	1.563	0.8911	1.2991	0.9065	1.2586		0.6954	1.4657	0.6801	1.6453	0.7179	2.259	0.8353	0.6796	0.8436	0.8424	0.8512	0.6195	0.8291	0.5615		0.569	3.2162	0.6743	1.8396	0.7471	1.3812	0.8745	0.7119	0.8756
											0.788	2.2072	0.855	2.3753	0.8687	2.2652	0.9059	2.0547	0.9015	1.9512	0.8971	1.7519	0.8852	1.3418		0.6648	2.1481	0.6848	2.6562	0.7106	2.7795	0.8436	1.0214	0.843	0.9844	0.8576	1.1372	0.832	0.7107		0.5648	6.782	0.6772	3.0923	0.7373	2.2629	0.8699	1.2187	0.8674
											0.7835	3.7054	0.8449	3.9229	0.8679	4.2224	0.8974	2.9768	0.8908	3.1688	0.8865	2.9138	0.8953	2.4956		0.6599	7.8057	0.6932	8.8794	0.7186	8.7173	0.8409	2.4375	0.8543	3.5054	0.8678	4.2272	0.8457	2.6714		0.59	20.4525	0.6957	10.5731	0.7582	8.0663	0.8698	3.5082	0.8732
											0.7883	7.977	0.8631	9.1391	0.8815	10.2887	0.8912	5.8083	0.9014	7.5931	0.9015	7.5921	0.8977	5.3624		0.7058	25.9799	0.7505	26.3452	0.7716	25.583	0.8657	8.5914	0.8729	9.933	0.8893	11.2715	0.8662	8.5899		0.706	29.143	0.7576	28.053	0.8106	20.8505	0.8909	9.0376	0.898
											0.8374	22.3001	0.9203	24.363	0.9444	25.2628	0.9397	16.4679	0.9524	19.9889	0.9465	18.8822	0.9269	13.9101		0.8445	30.1769	0.8936	31.3443	0.8997	31.1564	0.9066	19.8722	0.9126	20.9655	0.9282	21.8654	0.9011	19.2194		0.8453	28.7855	0.8923	29.065	0.9104	29.7794	0.9378	19.1347	0.9503
											0.9253	30.8034	0.9857	32.7467	0.9929	32.2398	0.9972	29.027	1	29.579	1	29.5403	0.99	26.9517		0.9456	29.8817	0.9841	29.8817	0.9863	30.1215	0.9686	32.4911	0.9762	33.7391	0.9893	32.5217	0.9638	32.5362		0.9434	26.8438	0.983	26.4079	0.9894	26.0612	0.9861	28.8936	0.9914
															0.9959	27.0821					0.9979	27.6331								1	25.4319					0.9949	27.5237	1	30.2525						0.9976	22.6044
																																						0.9835	25.0247
KO PBS
			Mouse samples								Mouse 1															Mouse 2															Mouse 3
		Time (seconds)	1	2	3	4	5	6	7		Cycle 1		Cycle 2		Cycle 3		Cycle 10		Cycle 11		Cycle 12		Cycle 20			Cycle 1		Cycle 2		Cycle 3		Cycle 10		Cycle 11		Cycle 12		Cycle 20			Cycle 1		Cycle 2		Cycle 3		Cycle 10		Cycle 11
			𝛾 (mN/m)								Relative area	𝛾 (mN/m)	Relative area	𝛾 (mN/m)	Relative area	𝛾 (mN/m)	Relative area	𝛾 (mN/m)	Relative area	𝛾 (mN/m)	Relative area	𝛾 (mN/m)	Relative area	𝛾 (mN/m)		Relative area	𝛾 (mN/m)	Relative area	𝛾 (mN/m)	Relative area	𝛾 (mN/m)	Relative area	𝛾 (mN/m)	Relative area	𝛾 (mN/m)	Relative area	𝛾 (mN/m)	Relative area	𝛾 (mN/m)		Relative area	𝛾 (mN/m)	Relative area	𝛾 (mN/m)	Relative area	𝛾 (mN/m)	Relative area	𝛾 (mN/m)	Relative area
		0	66.8266	69.1027	63.6143	67.1972	67.5808	64.4188	68.1603		1	24.2429	1	27.2379	1	26.9318	1	30.35	1	29.6659	1	29.9375	0.9986	30.1764		1	22.2388	1	28.3333	1	27.7517	1	30.4935	1	29.8708	1	28.2715	0.9998	32.1028		1	22.823	1	27.6746	1	28.8904	1	33.2502	1
		1	65.898	50.9454	42.6142	47.3154	65.5685	62.6199	59.6339		0.9762	22.6568	0.979	24.368	0.9825	24.8601	0.9846	25.9673	0.982	25.4077	0.9808	25.3836	0.9828	26.9858		0.9663	20.3659	0.9831	24.4804	0.9802	24.5265	0.9821	25.5306	0.9794	25.0247	0.9805	24.4576	0.9835	26.0185		0.9717	19.9775	0.9807	22.8526	0.9819	24.1267	0.9728	26.9935	0.974
		5	30.5988	28.1297	28.6917	26.6257	26.4364	24.994	49.7067		0.9565	21.3529	0.949	22.0545	0.9336	19.8135	0.9711	21.4337	0.955	18.0117	0.9491	17.6208	0.9657	22.0921		0.9411	20.0592	0.9469	20.9843	0.9213	20.234	0.9512	21.8741	0.9336	20.5825	0.9096	19.3591	0.9641	22.9759		0.9491	19.2266	0.9536	19.2576	0.9279	15.7455	0.9539	22.2457	0.9525
		20	22.4045	22.4708	20.8406	22.3389	21.218	20.6969	25.5316		0.8765	13.0065	0.8471	11.1643	0.8602	8.7004	0.9185	9.8828	0.9113	7.9961	0.9067	7.8871	0.9204	10.7835		0.818	15.9361	0.8173	17.9794	0.7789	17.8141	0.8273	17.4636	0.7982	17.2269	0.7637	17.4416	0.8499	17.5175		0.8649	10.0444	0.8861	8.1316	0.8838	6.8561	0.8892	9.1794	0.9007
		60	21.7275	22.7509	20.3649	21.9366	20.4181	20.6969	20.6369		0.8236	5.9889	0.8146	4.0006	0.8285	2.4954	0.8917	3.6484	0.8843	2.7365	0.8812	2.6171	0.889	4.0077		0.6858	11.6061	0.6408	17.1669	0.6046	17.108	0.6608	16.4902	0.6265	15.9318	0.6037	13.2745	0.6857	16.9039		0.8299	4.4574	0.8675	3.3021	0.8671	2.3818	0.8666	3.5052	0.8769
		180	22.3389	22.4045	20.6207	21.6655	19.8092	19.9428	20.3241		0.7831	1.9498	0.809	1.4719	0.8242	0.9842	0.8788	1.0995	0.8813	1.0997	0.8695	0.7438	0.8878	1.5675		0.6248	3.7007	0.4782	12.3705	0.4788	8.6	0.5676	5.7904	0.567	4.5471	0.5658	3.6285	0.586	5.97		0.8016	1.4722	0.8546	1.1762	0.8656	1.0979	0.8675	1.3426	0.8688
		300	21.9996	22.0634	20.9335	21.6655	19.8092	20.5766	20.6369		0.759	1.2557	0.7987	1.0581	0.8229	1.0213	0.8843	0.7121	0.8696	0.65	0.8745	0.7439	0.88	0.7442		0.5739	2.4733	0.4525	8.1511	0.4683	6.9802	0.5546	3.0827	0.5583	2.9541	0.5581	3.0181	0.5748	2.4714		0.7663	0.9105	0.8486	0.8082	0.8615	0.8769	0.8614	0.7111	0.8693
											0.7233	1.0942	0.7934	1.5159	0.8026	0.9835	0.8696	0.65	0.8701	0.8096	0.8627	0.6201	0.8682	0.6203		0.5366	4.2276	0.4547	12.2123	0.4714	9.9686	0.5548	3.9217	0.5581	3.9215	0.5574	3.7734	0.5738	2.83		0.7707	1.2558	0.8546	1.1762	0.8684	1.0217	0.8723	0.8089	0.8755
											0.7285	1.8448	0.7752	1.6532	0.7977	1.6547	0.8727	1.0608	0.8562	1.1777	0.8585	1.3013	0.8512	0.8433		0.5151	7.2996	0.4723	20.7294	0.496	23.9801	0.5555	5.7985	0.565	7.2592	0.5624	6.8169	0.5731	4.071		0.7598	1.7004	0.8536	1.7518	0.8653	1.8015	0.8802	1.3432	0.884
											0.7256	4.1454	0.7848	4.4545	0.8183	5.5381	0.867	3.5077	0.8597	3.0444	0.8602	3.4394	0.8654	3.11		0.5564	28.3988	0.6177	31.0672	0.6528	31.5831	0.6007	24.3241	0.625	30.2612	0.6259	30.1848	0.5965	15.2912		0.753	3.6373	0.8397	3.7823	0.8652	4.8567	0.8844	3.5068	0.8839
											0.7702	13.7843	0.8261	12.6987	0.8613	14.0757	0.8881	8.2279	0.8846	8.1164	0.8897	9.0361	0.8762	6.3611		0.6976	31.5057	0.7689	32.9624	0.7943	32.3224	0.7406	31.5619	0.7759	31.0791	0.7777	32.1921	0.7191	31.6383		0.7608	13.0063	0.8591	12.2339	0.8805	14.1188	0.8925	8.6989	0.8923
											0.8432	31.0969	0.9019	29.1032	0.933	29.9419	0.9348	17.7059	0.9401	19.1215	0.9462	19.9426	0.9153	14.2427		0.8398	32.5973	0.9066	33.6198	0.9342	33.8715	0.8816	32.4931	0.9097	33.8779	0.9094	33.4609	0.8564	32.9202		0.8237	32.1048	0.9208	28.7079	0.9417	29.697	0.9299	20.7186	0.9347
											0.9539	30.6039	0.9883	30.4935	0.9883	30.1452	0.9923	29.8015	0.9947	29.7333	0.9921	30.0402	0.9888	28.411		0.9385	32.5217	0.9907	32.4355	0.9987	31.6472	0.9833	33.5513	0.9977	32.9825	0.9958	32.9825	0.9719	33.6445		0.9313	30.7858	0.9958	32.358	0.9977	31.9359	0.9881	33.0876	0.993
															0.9952	25.8424					0.9964	29.0315	1	29.8369						0.9976	27.1808					1	28.2715	1	31.4113						0.9988	28.5899
																							0.9781	25.8918														0.9809	26.0444
WT LPS
			Mouse samples										Mouse 1															Mouse 2															Mouse 3
		Time (seconds)	1	2	3	4	5	6	7	8	9		Cycle 1		Cycle 2		Cycle 3		Cycle 10		Cycle 11		Cycle 12		Cycle 20			Cycle 1		Cycle 2		Cycle 3		Cycle 10		Cycle 11		Cycle 12		Cycle 20			Cycle 1		Cycle 2		Cycle 3		Cycle 10
			𝛾 (mN/m)										Relative area	𝛾 (mN/m)	Relative area	𝛾 (mN/m)	Relative area	𝛾 (mN/m)	Relative area	𝛾 (mN/m)	Relative area	𝛾 (mN/m)	Relative area	𝛾 (mN/m)	Relative area	𝛾 (mN/m)		Relative area	𝛾 (mN/m)	Relative area	𝛾 (mN/m)	Relative area	𝛾 (mN/m)	Relative area	𝛾 (mN/m)	Relative area	𝛾 (mN/m)	Relative area	𝛾 (mN/m)	Relative area	𝛾 (mN/m)		Relative area	𝛾 (mN/m)	Relative area	𝛾 (mN/m)	Relative area	𝛾 (mN/m)	Relative area
		0	66.103	69.1027	67.3874	66.7047	67.2248	66.0795	67.2248	64.2383	61.9979		1	24.2429	1	27.2379	1	26.9318	1	30.35	1	29.6659	1	29.9375	0.9986	30.1764		1	22.0406	1	25.2392	1	24.716	1	29.6912	1	29.3651	0.9974	29.395	0.9976	27.0936		66.7047	21.3781	1	24.3242	1	23.5923	1
		1	27.2199	67.762	40.6854	28.4924	39.2697	27.9902	30.6442	51.8797	30.359		0.9762	22.6568	0.979	24.368	0.9825	24.8601	0.9846	25.9673	0.982	25.4077	0.9808	25.3836	0.9828	26.9858		0.9692	19.5749	0.9738	21.9482	0.9786	21.9181	0.9958	24.354	0.9921	23.8623	0.9821	23.4327	0.9733	21.8443		28.4924	19.9775	0.9619	21.5868	0.9653	21.6044	0.9815
		5	21.6485	21.3364	27.0496	22.4858	24.8615	22.3896	22.8173	20.8402	22.3261		0.9565	21.3529	0.949	22.0545	0.9336	19.8135	0.9711	21.4337	0.955	18.0117	0.9491	17.6208	0.9657	22.0921		0.9239	16.4307	0.917	17.5214	0.8965	15.364	0.9607	19.0125	0.9572	18.611	0.953	17.4379	0.9341	11.4219		22.4858	20.1446	0.9238	20.4244	0.9195	20.0283	0.9595
		20	21.3323	21.1598	22.1279	21.3083	21.045	20.6621	21.9724	19.7236	20.4901		0.8765	13.0065	0.8471	11.1643	0.8602	8.7004	0.9185	9.8828	0.9113	7.9961	0.9067	7.8871	0.9204	10.7835		0.8625	9.3608	0.8574	9.5082	0.889	6.9409	0.9317	10.2197	0.9308	9.9656	0.9341	8.645	0.9332	4.7835		21.3083	16.6929	0.814	17.142	0.7869	17.1257	0.9065
		60	21.5936	20.4718	21.3967	21.3083	20.9847	20.6621	21.5009	19.4203	20.3788		0.8236	5.9889	0.8146	4.0006	0.8285	2.4954	0.8917	3.6484	0.8843	2.7365	0.8812	2.6171	0.889	4.0077		0.8287	4.7797	0.8516	3.3094	0.8831	1.9595	0.9246	3.6562	0.9315	3.8698	0.9306	3.316	0.9342	1.4804		21.3083	15.7187	0.6391	16.0466	0.6419	9.9082	0.8824
		180	21.5393	19.86	21.7275	21.3661	20.6621	20.4015	21.5009	19.1215	20.1229		0.7831	1.9498	0.809	1.4719	0.8242	0.9842	0.8788	1.0995	0.8813	1.0997	0.8695	0.7438	0.8878	1.5675		0.8004	1.3881	0.8604	0.9872	0.8951	0.7134	0.9242	1.1026	0.934	1.1424	0.9328	0.846	0.9433	0.5358		21.3661	14.4349	0.4892	9.4066	0.5978	2.9563	0.867
		300	21.9129	21.0454	21.7275	21.6323	20.2881	20.0316	21.2939	18.8273	18.8761		0.759	1.2557	0.7987	1.0581	0.8229	1.0213	0.8843	0.7121	0.8696	0.65	0.8745	0.7439	0.88	0.7442		0.7735	0.7761	0.8499	0.6506	0.8833	0.6512	0.94	0.6519	0.9356	0.5085	0.9348	0.6825	0.9368	0.5637		21.6323	15.8682	0.4275	8.6795	0.5799	2.3013	0.8611
													0.7233	1.0942	0.7934	1.5159	0.8026	0.9835	0.8696	0.65	0.8701	0.8096	0.8627	0.6201	0.8682	0.6203		0.7695	0.9487	0.8572	0.8792	0.8889	0.7453	0.9291	0.5637	0.9239	0.5923	0.9356	0.7787	0.9447	0.7787		0.3961	22.2878	0.4275	19.4033	0.5728	3.9207	0.8423
													0.7285	1.8448	0.7752	1.6532	0.7977	1.6547	0.8727	1.0608	0.8562	1.1777	0.8585	1.3013	0.8512	0.8433		0.7634	1.7537	0.8423	1.7086	0.8775	1.4786	0.9241	0.8458	0.9234	0.7137	0.9402	1.1826	0.9444	2.5668		0.4395	23.5366	0.4596	30.8286	0.571	7.7225	0.8391
													0.7256	4.1454	0.7848	4.4545	0.8183	5.5381	0.867	3.5077	0.8597	3.0444	0.8602	3.4394	0.8654	3.11		0.7445	6.5628	0.8331	6.8489	0.8705	5.8937	0.9226	3.0546	0.9249	3.1191	0.9262	3.5181	0.9319	6.547		0.5407	25.9651	0.5872	29.1087	0.6261	28.7038	0.8323
													0.7702	13.7843	0.8261	12.6987	0.8613	14.0757	0.8881	8.2279	0.8846	8.1164	0.8897	9.0361	0.8762	6.3611		0.7595	17.9377	0.8384	16.678	0.8684	14.4078	0.9172	8.3121	0.9269	9.2321	0.9283	9.9672	0.9395	15.8301		0.6875	28.1132	0.7486	29.8484	0.7859	29.8428	0.8549
													0.8432	31.0969	0.9019	29.1032	0.933	29.9419	0.9348	17.7059	0.9401	19.1215	0.9462	19.9426	0.9153	14.2427		0.83	32.9573	0.8889	31.3986	0.8901	23.8045	0.9294	18.947	0.927	18.7437	0.9147	17.0006	0.9805	28.1472		0.8358	28.9127	0.8909	30.1975	0.9283	30.0178	0.9079
													0.9539	30.6039	0.9883	30.4935	0.9883	30.1452	0.9923	29.8015	0.9947	29.7333	0.9921	30.0402	0.9888	28.411		0.9366	28.5791	0.9872	28.4386	0.9816	29.1015	0.9728	31.0046	0.9714	31.0046	0.9789	31.5653	1	31.0382		0.9391	28.0292	0.9841	27.5834	1	26.5932	0.9696
																	0.9952	25.8424					0.9964	29.0315	1	29.8369						0.9949	24.7549					1	29.3651	0.9878	26.0637						0.9964	22.8588
																									0.9781	25.8918												0.9821	23.4327
KO LPS
			Mouse samples												Mouse 1															Mouse 2															Mouse 3
		Time (seconds)	1	2	3	4	5	6	7	8	9	10	11		Cycle 1		Cycle 2		Cycle 3		Cycle 10		Cycle 11		Cycle 12		Cycle 20			Cycle 1		Cycle 2		Cycle 3		Cycle 10		Cycle 11		Cycle 12		Cycle 20			Cycle 1		Cycle 2		Cycle 3
			𝛾 (mN/m)												Relative area	𝛾 (mN/m)	Relative area	𝛾 (mN/m)	Relative area	𝛾 (mN/m)	Relative area	𝛾 (mN/m)	Relative area	𝛾 (mN/m)	Relative area	𝛾 (mN/m)	Relative area	𝛾 (mN/m)		Relative area	𝛾 (mN/m)	Relative area	𝛾 (mN/m)	Relative area	𝛾 (mN/m)	Relative area	𝛾 (mN/m)	Relative area	𝛾 (mN/m)	Relative area	𝛾 (mN/m)	Relative area	𝛾 (mN/m)		Relative area	𝛾 (mN/m)	Relative area	𝛾 (mN/m)	Relative area
		0	66.5005	69.4753	65.8863	61.9283	70.3052	66.5122	67.0103	62.2987	65.2522	67.4392	59.4149		1	22.9727	1	40.9634	0.9912	46.9996	1	59.3967	1	58.7421	0.995	57.2728	1	63.3223		1	21.3196	1	29.1279	1	28.8614	1	38.8119	1	39.4145	0.9983	41.0285	1	60.5786		1	24.4127	1	41.1699	1
		1	58.4272	40.6712	67.1217	48.1543	61.0253	66.5122	58.5243	48.3322	64.0317	63.0546	59.4149		0.9651	20.8303	0.9687	36.4145	0.9521	41.0369	0.9601	54.5538	0.9506	55.1399	0.9426	56.7084	0.9691	61.4244		0.9861	20.7168	0.9793	24.9531	0.9778	25.0007	0.9826	33.5303	0.9758	34.5458	0.9752	36.3231	0.9656	56.7887		0.9778	22.57	0.9787	35.2289	0.9756
		5	48.9157	24.2618	43.4205	25.5316	47.1076	48.0175	26.3025	26.4619	38.5869	49.213	38.6785		0.9258	20.8366	0.9349	29.1414	0.9027	33.0876	0.9118	51.1015	0.8923	50.8848	0.8743	50.2255	0.9085	60.8742		0.956	19.5551	0.9423	21.1783	0.9247	20.1533	0.9509	26.041	0.9406	25.3537	0.9241	23.6455	0.9191	51.1979		0.9573	22.7103	0.9702	31.99	0.9529
		20	36.4348	21.817	32.3196	21.4838	25.3072	38.6676	21.0709	21.3744	22.0841	34.7324	25.982		0.8006	17.845	0.8273	20.2662	0.7928	20.3717	0.7967	36.3564	0.77	35.8951	0.7471	34.0518	0.8023	52.2463		0.8412	15.8467	0.8087	18.6355	0.7775	18.6632	0.8433	19.9174	0.8135	19.9666	0.7817	19.3321	0.8104	30.4137		0.8573	18.5297	0.8709	22.2021	0.8471
		60	31.8129	21.3863	27.59	21.4838	21.0709	33.3037	21.0124	19.9228	20.2604	27.8796	19.4134		0.6442	17.2926	0.653	18.5765	0.6209	19.0508	0.6878	18.8182	0.6524	19.8265	0.6223	18.7006	0.6622	34.3115		0.7498	8.1784	0.6415	18.0306	0.5961	18.1257	0.6806	18.5144	0.6384	18.3081	0.601	18.357	0.6786	20.6515		0.7066	12.634	0.7114	18.9576	0.674
		180	24.8551	21.8571	21.9324	21.1022	21.0124	22.9332	20.4341	19.6178	20.6207	21.4962	18.4523		0.4841	16.699	0.4952	19.0775	0.4619	18.1081	0.5138	16.878	0.4864	17.1363	0.4642	17.408	0.5344	17.6133		0.6876	3.3578	0.4887	9.8384	0.4391	17.7379	0.4885	17.989	0.4615	17.7953	0.438	18.4983	0.4998	18.383		0.6288	4.8625	0.5164	17.764	0.4836
		300	21.5735	21.9129	21.9324	20.8406	20.3788	22.5455	20.1229	19.5658	20.5672	21.18	18.7355		0.3989	18.4094	0.4316	19.9349	0.4266	18.79	0.4257	18.3482	0.4235	18.7692	0.4238	19.2054	0.4185	18.2687		0.6482	2.4231	0.4805	6.4929	0.4078	20.7291	0.4065	19.6626	0.4057	20.53	0.4088	21.3015	0.4111	19.9901		0.5738	2.6496	0.4186	19.2962	0.4227
															0.4139	22.4654	0.4557	21.6223	0.4696	21.5653	0.4397	20.6616	0.4482	22.267	0.4496	22.3433	0.4215	21.8184		0.6178	3.2189	0.485	9.8574	0.4311	25.4008	0.4195	24.7023	0.4294	24.3328	0.4348	22.5547	0.4283	22.3668		0.5342	3.3494	0.4318	25.0494	0.4471
															0.445	23.897	0.5114	25.8455	0.5473	24.5907	0.4854	25.2207	0.5124	30.5926	0.513	31.3119	0.4535	25.4627		0.6132	4.3767	0.4951	16.5503	0.4857	30.0314	0.4544	26.4937	0.4766	26.8948	0.5114	27.6862	0.4696	24.6907		0.5097	6.1111	0.4619	26.2087	0.4853
															0.5708	29.5934	0.6546	31.6514	0.6874	31.0233	0.6177	43.5536	0.6494	49.1593	0.6507	50.2874	0.5918	50.0735		0.6149	12.5346	0.6022	32.3543	0.6419	32.6655	0.6022	30.6588	0.6325	30.9848	0.6764	32.2489	0.6174	33.7851		0.5251	20.5556	0.5911	33.7385	0.6379
															0.6964	33.2911	0.787	43.0208	0.8097	43.2561	0.7563	54.9153	0.7905	58.7146	0.79	58.3935	0.7279	60.4204		0.7053	33.0008	0.753	34.0369	0.7942	33.341	0.749	33.8844	0.7842	35.6209	0.819	37.4854	0.7567	47.2578		0.6651	35.6258	0.7436	38.5559	0.7846
															0.8153	39.8236	0.9155	50.0486	0.9375	51.7025	0.8928	59.4916	0.9184	61.7413	0.9173	59.0872	0.8661	61.6775		0.8473	33.6347	0.9008	35.1099	0.9334	34.8656	0.8925	39.4581	0.921	42.668	0.9474	45.6824	0.8889	57.8896		0.7984	39.1781	0.8779	46.4528	0.917
															0.9009	42.7749	0.9959	50.6903	1	51.9182	0.9878	59.3807	0.9957	61.2344	1	61.406	0.9769	64.0928		0.9467	32.7735	0.987	33.0263	0.9973	33.28	0.9807	43.0335	0.9949	45.853	1	47.0238	0.9865	61.4069		0.9056	42.8214	0.9762	49.8113	0.9926
																			0.9842	48.9797					0.9934	59.5441								0.9964	27.9806					0.9874	42.2893	0.9906	60.3996						0.9943
																																										0.9576	57.246
[truncated: 121 more columns]
